# Supplementary material for: Primed for death: Law enforcement-citizen homicides, social media, and retaliatory violence
Source: PLoS One. 2018 Jan 10;13(1):e0190571. doi: 10.1371/journal.pone.0190571 (PMC5761867; doi:10.1371/journal.pone.0190571)
Supplement: S1 Data File — (CSV) [file pone.0190571.s002.csv]

DATE	LAW	MINORITIES	WHITES	TWITTER
01/01/2015	0	0	0	1270
02/01/2015	0	1	1	1270
03/01/2015	0	1	0	1290
04/01/2015	0	1	2	1280
05/01/2015	0	1	0	1170
06/01/2015	0	1	3	1280
07/01/2015	0	3	1	1340
08/01/2015	0	1	3	1250
09/01/2015	0	1	1	1240
10/01/2015	0	0	0	1270
11/01/2015	0	2	1	1460
12/01/2015	0	0	0	1320
13/01/2015	0	0	2	1240
14/01/2015	0	2	4	1200
15/01/2015	0	3	2	1620
16/01/2015	0	1	1	1480
17/01/2015	0	3	0	1380
18/01/2015	0	0	2	1440
19/01/2015	0	0	1	1920
20/01/2015	0	1	0	1440
21/01/2015	1	2	2	1240
22/01/2015	0	1	1	1260
23/01/2015	0	2	1	1030
24/01/2015	0	1	2	1020
25/01/2015	0	1	1	1160
26/01/2015	0	3	1	1230
27/01/2015	0	2	2	1200
28/01/2015	1	1	2	1100
29/01/2015	0	0	2	1060
30/01/2015	0	0	1	1110
31/01/2015	0	2	0	1100
01/02/2015	0	0	0	1240
02/02/2015	0	0	3	980
03/02/2015	0	3	1	1100
04/02/2015	0	6	0	1060
05/02/2015	0	0	1	1030
06/02/2015	0	1	0	937
07/02/2015	0	1	1	981
08/02/2015	0	0	5	1610
09/02/2015	0	1	1	1060
10/02/2015	0	2	1	1080
11/02/2015	0	1	1	1240
12/02/2015	0	0	0	1130
13/02/2015	0	3	2	1070
14/02/2015	0	0	2	978
15/02/2015	0	1	2	1070
16/02/2015	0	0	3	1160
17/02/2015	0	1	4	1350
18/02/2015	0	1	0	1260
19/02/2015	0	0	0	1230
20/02/2015	0	4	0	1090
21/02/2015	0	0	2	1070
22/02/2015	0	0	1	1270
23/02/2015	0	1	5	1200
24/02/2015	0	0	1	1340
25/02/2015	0	1	1	1380
26/02/2015	0	2	3	1430
27/02/2015	0	1	0	1230
28/02/2015	0	4	3	1290
01/03/2015	0	2	1	1270
02/03/2015	0	1	0	1350
03/03/2015	0	1	1	1290
04/03/2015	1	1	1	1440
05/03/2015	1	2	1	1530
06/03/2015	0	3	0	1580
07/03/2015	0	0	1	1570
08/03/2015	0	2	1	1490
09/03/2015	0	2	2	1540
10/03/2015	1	3	1	1480
11/03/2015	0	3	4	1630
12/03/2015	0	1	0	1470
13/03/2015	0	2	2	1290
14/03/2015	0	1	2	1290
15/03/2015	0	0	1	1370
16/03/2015	0	0	2	1360
17/03/2015	0	1	4	1390
18/03/2015	0	0	3	1930
19/03/2015	1	2	4	1740
20/03/2015	0	2	1	1600
21/03/2015	0	0	4	1560
22/03/2015	0	1	2	1690
23/03/2015	0	1	0	1670
24/03/2015	1	1	2	1730
25/03/2015	0	3	1	1720
26/03/2015	0	1	1	1650
27/03/2015	0	4	3	1520
28/03/2015	0	0	0	1560
29/03/2015	0	1	1	1500
30/03/2015	0	0	2	1560
31/03/2015	0	2	1	1660
01/04/2015	0	1	1	1570
02/04/2015	0	2	2	1610
03/04/2015	0	0	1	1620
04/04/2015	0	3	1	1660
05/04/2015	0	0	2	1470
06/04/2015	0	1	2	1460
07/04/2015	0	0	1	1520
08/04/2015	0	3	1	1680
09/04/2015	0	1	4	1510
10/04/2015	0	1	1	1340
11/04/2015	0	0	1	1040
12/04/2015	0	1	2	1390
13/04/2015	0	1	0	1320
14/04/2015	0	1	1	1370
15/04/2015	0	4	2	1330
16/04/2015	0	1	0	1050
17/04/2015	0	3	0	1160
18/04/2015	0	1	1	985
19/04/2015	0	0	2	979
20/04/2015	0	1	0	1120
21/04/2015	0	3	1	1250
22/04/2015	0	4	1	1160
23/04/2015	0	1	2	1170
24/04/2015	0	1	3	1120
25/04/2015	0	1	2	1350
26/04/2015	0	0	3	1600
27/04/2015	0	1	0	2430
28/04/2015	0	1	2	2670
29/04/2015	0	4	2	2420
30/04/2015	0	2	0	2300
01/05/2015	0	0	0	2490
02/05/2015	0	0	1	2110
03/05/2015	0	3	2	1980
04/05/2015	1	0	1	2030
05/05/2015	1	2	1	1860
06/05/2015	0	0	1	1730
07/05/2015	0	1	2	1740
08/05/2015	0	2	2	1480
09/05/2015	1	0	0	1440
10/05/2015	0	1	1	1560
11/05/2015	0	1	1	1540
12/05/2015	0	2	1	1580
13/05/2015	0	0	0	1360
14/05/2015	0	0	2	1600
15/05/2015	1	0	2	1400
16/05/2015	0	1	0	1360
17/05/2015	0	0	3	1530
18/05/2015	0	0	0	1420
19/05/2015	0	1	2	1420
20/05/2015	1	3	2	1440
21/05/2015	0	4	1	1630
22/05/2015	0	0	1	1330
23/05/2015	0	1	2	1460
24/05/2015	1	0	0	1450
25/05/2015	1	1	1	1460
26/05/2015	0	1	2	1400
27/05/2015	0	1	4	1440
28/05/2015	0	2	2	1370
29/05/2015	0	1	2	1380
30/05/2015	0	1	1	1370
31/05/2015	0	0	2	1400
01/06/2015	0	0	1	1490
02/06/2015	0	1	1	1370
03/06/2015	0	4	1	1390
04/06/2015	0	0	0	1340
05/06/2015	0	1	1	1170
06/06/2015	0	3	2	1160
07/06/2015	0	0	2	1590
08/06/2015	0	1	2	1680
09/06/2015	0	1	3	1680
10/06/2015	0	1	0	1560
11/06/2015	0	4	1	1630
12/06/2015	0	0	1	1630
13/06/2015	0	1	2	1180
14/06/2015	0	1	1	1420
15/06/2015	0	1	0	1410
16/06/2015	0	2	0	1660
17/06/2015	0	0	2	1720
18/06/2015	0	0	1	2800
19/06/2015	1	3	0	2210
20/06/2015	1	1	0	1750
21/06/2015	0	1	1	1850
22/06/2015	0	2	2	1810
23/06/2015	0	0	4	1900
24/06/2015	0	1	0	1850
25/06/2015	0	1	1	1670
26/06/2015	0	1	1	2180
27/06/2015	0	0	1	2080
28/06/2015	0	0	1	2300
29/06/2015	0	0	1	1750
30/06/2015	0	0	1	1830
01/07/2015	0	1	1	1900
02/07/2015	0	2	2	1640
03/07/2015	0	3	1	1440
04/07/2015	0	2	2	1490
05/07/2015	0	0	4	1450
06/07/2015	0	2	3	1710
07/07/2015	0	4	4	1960
08/07/2015	0	0	2	1810
09/07/2015	0	2	4	1730
10/07/2015	0	2	1	1730
11/07/2015	0	0	1	1540
12/07/2015	0	2	3	1580
13/07/2015	0	2	2	1800
14/07/2015	0	1	1	2100
15/07/2015	0	0	1	1930
16/07/2015	0	5	2	2160
17/07/2015	0	3	2	1940
18/07/2015	0	0	3	2220
19/07/2015	0	1	0	2200
20/07/2015	0	0	2	2370
21/07/2015	0	0	3	2780
22/07/2015	1	3	0	3010
23/07/2015	0	1	4	3460
24/07/2015	0	0	2	2820
25/07/2015	0	2	2	2340
26/07/2015	0	1	1	2780
27/07/2015	0	0	3	2720
28/07/2015	0	0	1	2790
29/07/2015	0	1	1	3670
30/07/2015	0	2	2	3300
31/07/2015	0	1	1	2810
01/08/2015	1	1	1	2460
02/08/2015	0	0	1	2390
03/08/2015	0	1	3	2560
04/08/2015	0	2	0	2480
05/08/2015	1	2	4	2690
06/08/2015	0	2	0	4270
07/08/2015	0	4	2	3290
08/08/2015	0	1	3	4280
09/08/2015	0	2	2	5470
10/08/2015	0	0	1	5560
11/08/2015	0	0	2	4880
12/08/2015	1	4	2	4030
13/08/2015	0	0	0	3880
14/08/2015	0	3	1	3380
15/08/2015	1	2	2	3180
16/08/2015	0	1	1	3310
17/08/2015	0	2	0	3330
18/08/2015	0	0	0	3560
19/08/2015	0	2	2	3430
20/08/2015	0	1	2	2940
21/08/2015	0	0	3	2830
22/08/2015	0	1	4	2730
23/08/2015	0	1	4	2640
24/08/2015	1	0	0	2880
25/08/2015	0	3	2	3150
26/08/2015	1	0	3	3390
27/08/2015	0	3	1	3010
28/08/2015	1	2	2	2750
29/08/2015	0	2	1	3120
30/08/2015	0	1	1	3800
31/08/2015	0	0	1	3510
01/09/2015	0	1	2	3600
02/09/2015	0	0	1	3790
03/09/2015	0	1	0	3260
04/09/2015	0	1	4	3250
05/09/2015	0	4	0	2850
06/09/2015	0	2	1	2950
07/09/2015	0	1	0	2770
08/09/2015	0	1	0	2920
09/09/2015	0	3	1	3020
10/09/2015	0	3	2	3420
11/09/2015	0	0	2	3120
12/09/2015	0	0	2	3010
13/09/2015	1	1	2	3180
14/09/2015	1	1	1	3120
15/09/2015	0	5	0	2910
16/09/2015	0	0	1	3800
17/09/2015	0	0	2	3260
18/09/2015	0	0	2	3320
19/09/2015	0	0	2	3340
20/09/2015	0	0	2	3320
21/09/2015	0	2	4	3080
22/09/2015	1	1	3	2940
23/09/2015	0	3	2	3050
24/09/2015	0	2	1	3150
25/09/2015	0	1	2	2750
26/09/2015	0	2	0	2620
27/09/2015	0	2	1	2620
28/09/2015	0	2	0	2490
29/09/2015	0	1	1	2570
30/09/2015	1	1	0	2600
01/10/2015	0	0	0	2670
02/10/2015	0	2	2	2660
03/10/2015	0	0	0	2920
04/10/2015	0	1	2	3100
05/10/2015	0	2	2	3200
06/10/2015	0	0	1	2880
07/10/2015	0	1	0	2860
08/10/2015	0	0	0	2680
09/10/2015	0	1	1	2790
10/10/2015	0	1	4	2910
11/10/2015	0	4	0	2870
12/10/2015	0	1	1	3020
13/10/2015	0	0	0	5700
14/10/2015	0	2	3	3770
15/10/2015	0	4	3	3290
16/10/2015	0	2	1	2900
17/10/2015	0	2	0	2630
18/10/2015	1	1	1	2840
19/10/2015	0	1	0	3200
20/10/2015	1	2	3	3130
21/10/2015	1	2	1	3210
22/10/2015	0	2	1	3370
23/10/2015	0	0	0	2990
24/10/2015	0	3	4	3230
25/10/2015	0	0	1	3670
26/10/2015	0	3	0	4090
27/10/2015	0	1	0	3870
28/10/2015	0	2	2	4260
29/10/2015	1	1	1	3640
30/10/2015	0	2	2	3650
31/10/2015	0	1	1	2990
01/11/2015	0	0	3	3370
02/11/2015	0	1	0	3300
03/11/2015	0	0	1	3580
04/11/2015	0	2	2	3600
05/11/2015	0	0	4	3580
06/11/2015	1	0	3	3500
07/11/2015	0	0	0	3440
08/11/2015	0	0	0	3590
09/11/2015	0	4	1	4220
10/11/2015	1	2	2	4090
11/11/2015	0	3	1	4170
12/11/2015	0	1	0	4730
13/11/2015	0	1	2	4360
14/11/2015	0	1	0	4380
15/11/2015	0	3	1	4550
16/11/2015	0	0	2	4450
17/11/2015	0	3	3	3380
18/11/2015	1	2	0	4010
19/11/2015	0	3	0	3760
20/11/2015	0	1	1	3590
21/11/2015	0	0	1	3380
22/11/2015	0	1	2	4200
23/11/2015	0	1	1	4240
24/11/2015	0	1	2	6240
25/11/2015	0	0	3	4650
26/11/2015	0	0	1	3910
27/11/2015	1	0	1	4860
28/11/2015	1	0	1	3940
29/11/2015	0	2	3	3790
30/11/2015	0	3	0	3780
01/12/2015	0	1	1	3750
02/12/2015	0	6	0	4290
03/12/2015	0	0	1	4610
04/12/2015	0	1	1	3890
05/12/2015	0	1	4	4150
06/12/2015	0	1	2	4290
07/12/2015	0	0	0	4280
08/12/2015	0	2	0	4110
09/12/2015	0	0	2	4310
10/12/2015	0	1	3	4160
11/12/2015	0	0	1	4160
12/12/2015	0	4	3	3550
13/12/2015	0	2	2	3960
14/12/2015	0	4	4	4080
15/12/2015	0	1	0	4270
16/12/2015	0	0	1	4520
17/12/2015	0	0	2	4140
18/12/2015	0	1	2	3990
19/12/2015	0	2	0	3930
20/12/2015	0	2	0	4190
21/12/2015	0	4	3	4840
22/12/2015	0	1	3	5010
23/12/2015	0	1	0	6720
24/12/2015	0	3	2	5550
25/12/2015	0	0	1	4440
26/12/2015	0	3	1	4460
27/12/2015	0	0	3	4840
28/12/2015	0	0	1	6700
29/12/2015	0	2	0	6280
30/12/2015	0	1	1	6080
31/12/2015	0	1	0	5330
01/01/2016	0	0	1	3850
02/01/2016	0	0	3	4060
03/01/2016	0	1	0	4930
04/01/2016	0	2	0	4190
05/01/2016	0	2	4	3590
06/01/2016	0	1	2	3370
07/01/2016	0	0	0	3040
08/01/2016	0	0	2	2830
09/01/2016	0	0	0	2800
10/01/2016	1	0	2	3040
11/01/2016	1	0	4	3040
12/01/2016	0	0	2	3460
13/01/2016	0	0	2	2920
14/01/2016	0	1	1	3110
15/01/2016	0	1	1	2480
16/01/2016	0	2	4	2260
17/01/2016	2	2	3	2960
18/01/2016	0	0	5	4020
19/01/2016	1	0	3	2840
20/01/2016	0	1	2	3340
21/01/2016	0	1	0	3230
22/01/2016	0	0	0	3550
23/01/2016	1	0	1	3270
24/01/2016	0	0	0	3230
25/01/2016	0	1	0	3090
26/01/2016	0	0	1	3040
27/01/2016	0	5	3	2830
28/01/2016	0	2	1	2600
29/01/2016	0	2	1	2610
30/01/2016	0	3	1	2610
31/01/2016	0	2	3	2320
01/02/2016	0	2	0	2630
02/02/2016	0	0	1	2150
03/02/2016	0	2	1	2650
04/02/2016	0	2	3	2410
05/02/2016	1	1	3	2390
06/02/2016	0	1	0	3010
07/02/2016	0	1	2	3660
08/02/2016	1	3	0	3520
09/02/2016	0	2	0	3630
10/02/2016	2	1	4	3540
11/02/2016	2	1	2	3500
12/02/2016	0	2	1	2690
13/02/2016	0	4	0	2410
14/02/2016	0	1	2	2360
15/02/2016	0	1	1	3230
16/02/2016	0	0	3	2940
17/02/2016	0	1	0	3040
18/02/2016	0	3	1	3160
19/02/2016	0	0	2	2900
20/02/2016	1	3	1	2780
21/02/2016	0	5	0	3040
22/02/2016	0	1	3	2890
23/02/2016	0	3	1	2780
24/02/2016	1	3	2	3480
25/02/2016	0	2	2	4690
26/02/2016	0	1	1	3480
27/02/2016	1	1	0	3140
28/02/2016	0	0	2	4640
29/02/2016	0	1	0	3970
01/03/2016	1	2	1	3850
02/03/2016	0	0	2	3360
03/03/2016	0	1	0	3550
04/03/2016	0	0	2	3150
05/03/2016	0	0	2	3260
06/03/2016	0	1	2	3910
07/03/2016	0	1	4	3370
08/03/2016	0	0	1	3430
09/03/2016	0	0	0	3130
10/03/2016	0	3	2	3100
11/03/2016	0	2	2	3830
12/03/2016	0	2	1	3860
13/03/2016	0	3	4	3360
14/03/2016	0	1	0	3470
15/03/2016	0	0	3	3850
16/03/2016	0	2	1	3890
17/03/2016	0	4	0	4220
18/03/2016	1	0	2	3680
19/03/2016	0	2	2	3860
20/03/2016	1	2	2	3810
21/03/2016	0	0	3	4100
22/03/2016	0	1	1	4000
23/03/2016	0	2	1	3810
24/03/2016	0	4	2	3980
25/03/2016	0	0	0	4010
26/03/2016	0	1	3	3220
27/03/2016	0	2	3	3960
28/03/2016	0	0	0	4310
29/03/2016	0	0	3	4240
30/03/2016	0	1	2	4630
31/03/2016	0	4	0	4220
01/04/2016	0	2	0	4120
02/04/2016	0	1	0	4010
03/04/2016	0	0	4	3890
04/04/2016	0	1	0	3770
05/04/2016	0	1	1	4560
06/04/2016	0	2	1	4220
07/04/2016	0	1	1	6330
08/04/2016	0	2	1	5110
09/04/2016	0	2	0	4400
10/04/2016	0	1	2	4650
11/04/2016	0	2	0	5160
12/04/2016	1	1	2	4930
13/04/2016	0	1	2	4890
14/04/2016	0	0	1	4650
15/04/2016	0	1	2	4130
16/04/2016	0	0	1	4200
17/04/2016	0	4	1	4700
18/04/2016	0	2	0	4730
19/04/2016	0	2	1	4980
20/04/2016	0	0	2	5140
21/04/2016	0	1	0	6080
22/04/2016	0	0	2	4870
23/04/2016	0	2	3	5480
24/04/2016	0	0	0	6170
25/04/2016	0	0	1	5470
26/04/2016	0	1	3	5960
27/04/2016	1	1	2	6770
28/04/2016	0	2	2	6990
29/04/2016	0	0	1	6640
30/04/2016	0	1	3	6120
01/05/2016	0	1	1	6440
02/05/2016	0	1	0	7220
03/05/2016	0	0	1	7330
04/05/2016	0	0	4	6860
05/05/2016	0	2	1	6120
06/05/2016	0	1	0	5380
07/05/2016	0	2	1	5290
08/05/2016	0	1	0	5380
09/05/2016	1	1	5	6800
10/05/2016	0	1	0	8070
11/05/2016	0	2	2	9110
12/05/2016	0	0	0	10700
13/05/2016	0	1	0	8410
14/05/2016	0	1	3	7320
15/05/2016	0	0	1	7580
16/05/2016	0	1	0	7240
17/05/2016	0	0	1	7150
18/05/2016	1	1	2	7390
19/05/2016	1	4	1	7040
20/05/2016	0	1	0	6340
21/05/2016	0	1	2	5990
22/05/2016	1	3	1	7400
23/05/2016	0	1	0	7690
24/05/2016	0	1	2	7450
25/05/2016	0	1	1	7100
26/05/2016	0	3	4	7400
27/05/2016	0	0	1	6820
28/05/2016	0	1	1	5810
29/05/2016	0	1	3	5500
30/05/2016	0	1	1	4950
31/05/2016	0	0	1	4570
01/06/2016	0	1	2	4460
02/06/2016	0	2	0	4890
03/06/2016	0	1	1	4610
04/06/2016	0	1	2	4610
05/06/2016	0	0	1	4520
06/06/2016	0	2	0	4630
07/06/2016	0	2	2	5430
08/06/2016	0	1	0	4890
09/06/2016	0	1	4	4240
10/06/2016	0	3	1	4060
11/06/2016	0	2	0	4130
12/06/2016	0	2	1	6120
13/06/2016	0	2	2	4910
14/06/2016	0	3	1	4930
15/06/2016	0	0	2	5220
16/06/2016	0	2	2	5610
17/06/2016	0	0	0	5170
18/06/2016	0	1	2	4840
19/06/2016	0	1	1	5940
20/06/2016	0	1	1	6240
21/06/2016	0	1	2	6740
22/06/2016	1	3	3	7180
23/06/2016	0	2	1	7570
24/06/2016	0	3	2	7580
25/06/2016	0	1	3	6720
26/06/2016	0	3	1	9100
27/06/2016	0	1	4	7840
28/06/2016	0	1	1	7970
29/06/2016	0	2	2	8390
30/06/2016	0	2	1	9140
01/07/2016	0	0	3	8580
02/07/2016	0	1	1	8420
03/07/2016	0	1	2	10800
04/07/2016	0	2	2	10500
05/07/2016	0	2	2	12000
06/07/2016	0	1	1	23700
07/07/2016	5	2	1	56000
08/07/2016	0	0	1	51700
09/07/2016	0	1	0	31000
10/07/2016	0	1	0	33700
11/07/2016	2	4	1	28900
12/07/2016	0	0	1	23400
13/07/2016	0	0	2	21800
14/07/2016	0	1	0	20000
15/07/2016	0	0	1	15400
16/07/2016	0	0	3	13200
17/07/2016	2	1	3	22400
18/07/2016	0	0	1	19600
19/07/2016	1	0	0	15400
20/07/2016	0	1	0	16500
21/07/2016	0	1	1	17800
22/07/2016	0	0	1	11400
23/07/2016	0	2	1	9160
24/07/2016	0	1	1	8920
25/07/2016	0	2	0	11900
26/07/2016	0	1	1	13800
27/07/2016	0	3	3	13600
28/07/2016	1	5	1	13300
29/07/2016	0	0	2	11700
30/07/2016	0	0	0	12400
31/07/2016	0	2	1	9000
01/08/2016	0	1	2	10700
02/08/2016	0	1	4	11700
03/08/2016	0	0	3	10600
04/08/2016	0	0	0	10500
05/08/2016	0	1	3	15200
06/08/2016	0	0	0	8980
07/08/2016	0	2	0	9160
08/08/2016	0	2	3	10000
09/08/2016	1	1	2	11600
10/08/2016	1	0	0	10300
11/08/2016	0	1	1	10300
12/08/2016	1	1	1	11100
13/08/2016	1	2	2	10500
14/08/2016	0	0	0	13600
15/08/2016	0	1	1	11100
16/08/2016	0	2	4	10200
17/08/2016	0	1	0	10200
18/08/2016	0	1	6	10400
19/08/2016	0	2	3	9780
20/08/2016	0	1	0	9660
21/08/2016	0	0	1	12300
22/08/2016	0	1	0	11300
23/08/2016	0	0	1	10900
24/08/2016	0	0	3	11600
25/08/2016	1	1	1	11500
26/08/2016	0	0	1	11000
27/08/2016	0	1	2	10300
28/08/2016	0	0	1	13300
29/08/2016	0	1	3	11300
30/08/2016	0	1	3	12600
31/08/2016	0	0	2	13900
01/09/2016	0	2	2	10800
02/09/2016	1	2	2	9270
03/09/2016	0	1	3	7660
04/09/2016	0	2	0	9650
05/09/2016	0	2	0	10500
06/09/2016	0	1	4	14600
07/09/2016	0	2	1	13800
08/09/2016	0	0	2	13600
09/09/2016	0	2	1	15100
10/09/2016	0	0	2	16100
11/09/2016	0	1	0	17400
12/09/2016	1	1	2	18100
13/09/2016	0	0	0	18300
14/09/2016	0	1	0	21600
15/09/2016	0	0	3	24200
16/09/2016	0	1	3	19500
17/09/2016	1	2	3	18900
18/09/2016	0	1	0	20600
19/09/2016	0	0	3	16200
20/09/2016	0	1	5	27600
21/09/2016	0	0	1	33900
22/09/2016	0	0	0	26600
23/09/2016	0	1	2	21100
24/09/2016	0	0	0	18800
25/09/2016	0	0	1	17200
26/09/2016	0	0	4	21400
27/09/2016	0	1	0	16900
28/09/2016	0	2	1	18600
29/09/2016	0	0	1	13000
30/09/2016	0	4	2	11000
